# Supplementary material for: Hypoxia Routes Tryptophan Homeostasis Towards Increased Tryptamine Production
Source: Front Immunol. 2021 Feb 19;12:590532. doi: 10.3389/fimmu.2021.590532 (PMC7933006; doi:10.3389/fimmu.2021.590532)
Supplement: Supplementary Table 2 — Complete list of all upregulated genes in hypoxic primary murine hepatocytes with a fold change ≥ 2. [file Table_1.xlsx]

## Sheet: Table S1
								Overview of multiple reaction monitoring (MRM) transitions. Mass transitions (Q1/Q3), retention time (RT), compound ID, declustering potential (DP), entrance potential (EP), collision energy (CE) and collision cell exit potential (CxP).
Q1 Mass	Q3 Mass	RT	ID	DP	EP	CE
219.038	160	6.2	1-me-L-trp	91	10	25
209.021	94	3.1	1_L-kynurenine	96	10	19
209.021	146	3.1	2_L-kynurenine	96	10	25
161.003	117	5.2	1_Tryptamine	91	10	33
161.003	115	5.2	2_Tryptamine	91	10	43
205.021	146	4.5	1_L-tryptophan	101	10	23
205.021	118	4.5	2_L-tryptophan	101	10	35
122.945	78	1.2	Nicotineamide	66	10	31
175.992	130	9.3	3-IAA	56	10	21
137.949	92	6.8	Anthranillic acid	8	10	29
219.044	160.1	6.2	N-acetyl-5OH-tryptamine	67	10	19
190.1	144	4.9	Kynurenic acid	51	10	30
189.951	145	1.1	dopamine hydrochloride	181	10	27
233.03	174	8.7	Melatonine	86	10	19
253.984	206	1.1	neopterine	60	10	25
124.25	80	1.2	nicotinic acid	50	10	27
123.702	78	1.1	picolinic acid	40	10	25
191.917	146	5.5	1_5OH indole acetic acid	86	10	23
191.917	117.9	5.5	2_5OH indole acetic acid	86	10	39
189.994	129.9	10.8	indole 3 propionic acid	61	10	19
205.937	160.1	4.5	1_Xanthurenic acid	51	10	25
205.061	130	4.5	indole-3-lactic acid	14	10	53
168.077	78	1.39	Quinolinic acid_1	60	10	29
168.077	106	1.9	Quinolinic acid_2	60	10	21
145.895	117.1	8.6	Indole 3 carboxaldehyde	46	10	35
213.835	169.9	9.3	serotonine hydrochloride_1	91	10	21
129.903	77	7.43	1_Indole 3 Carbinol -water	76	10	37
129.903	103	7.43	2_Indole 3 Carbinol -water	76	10	29
224.993	110	1.67	3OH-DL-Kynurenine	126	10	25
224.993	162.1	1.67	3OH-DL-Kynurenine	126	10	27
203.985	162	6.16	1_indole-3-pyruvic acid	116	10	21
203.985	134	6.16	2_indole-3-pyruvic acid	116	10	29
154	136	3.93	3OH Antranilic acid	40	10	46

## Sheet: Table S2
hGene	Fold Change	AveExpr	P.Value	adj.P.Val
Ndufa4l2	26.6099	6.86495	1.35319e-08	1.24253e-05
Snora75	25.9381	7.50944	1.11588e-08	1.24253e-05
Hspa1a	20.8639	6.74383	3.57424e-07	6.34448e-05
Gm10375	15.9191	5.15865	9.6042e-05	0.00133794
Slc16a3	14.0525	7.27127	1.83402e-07	4.64307e-05
Gm24069	13.7238	8.34688	4.32109e-09	1.24253e-05
Dpep2	13.0908	5.14096	0.000167468	0.00189861
Gm26493	11.4437	6.69523	5.87253e-07	8.26889e-05
Hsd17b6	11.4235	6.41629	5.03204e-06	0.000240587
Cxcl9	11.3734	6.98916	1.40008e-05	0.0004273
Gm26225	11.2404	7.38001	7.13476e-07	9.25901e-05
Cyp2e1	11.1794	8.72471	2.8552e-09	1.24253e-05
Cdc7	10.9003	6.82889	3.92872e-07	6.81699e-05
Defb1	10.4386	5.48848	0.000155903	0.00181844
Adm	10.4271	7.87946	3.65926e-08	2.09296e-05
Cyp4a12a	10.2406	7.11063	2.48333e-06	0.000164567
Egln3	10.1772	7.59064	4.74658e-07	7.55684e-05
LOC102634063	9.45667	6.42649	3.05943e-05	0.00067592
Gm25820	9.18612	6.62411	7.52808e-06	0.000293576
Slco1a1	9.03259	6.38211	1.10289e-05	0.000364099
Fabp1	9.01762	6.00979	2.91769e-05	0.000655864
Ces3b	8.87224	8.51766	1.87125e-08	1.44488e-05
Sult2a8	8.71533	6.30776	1.84089e-05	0.00049614
Pgf	8.66827	7.69936	1.24176e-07	3.68778e-05
Gm20815	8.41898	5.37343	0.00028527	0.00266995
Tmem269	8.30835	6.00575	1.99618e-05	0.000515954
Gml	8.21692	7.29673	1.98812e-07	4.72347e-05
Gm8094	8.14511	5.65874	0.000124316	0.00159057
Gm24888	7.94564	7.21509	3.75166e-06	0.000200514
Fcer2a	7.93369	8.53181	4.16253e-05	0.00081576
Gm26870	7.84282	6.67778	6.01764e-06	0.000257804
Cyp2s1	7.77132	6.70251	4.73462e-05	0.000888906
Cyp4a12b	7.72758	6.43127	4.56913e-06	0.000228353
Mup7	7.71475	8.47187	7.06182e-08	2.37429e-05
Msh4	7.5579	8.45716	4.5713e-08	2.13923e-05
Snora30	7.53954	7.20469	4.50584e-07	7.40252e-05
Gm22155	7.46653	7.28776	9.99581e-07	0.000107198
Cyp2c29	7.36815	8.22613	4.47034e-07	7.40252e-05
9530034E10Rik	7.30392	7.75604	2.22251e-07	4.90746e-05
Rgn	7.19915	7.15122	8.53278e-07	9.9827e-05
Fabp4	7.13816	8.68255	2.48929e-07	5.1256e-05
Mup14	6.95522	8.98763	1.2011e-08	1.24253e-05
Gm26205	6.8636	9.88591	1.34532e-08	1.24253e-05
Gm22362	6.85814	6.38825	1.6596e-05	0.000475496
Sema3a	6.78837	6.95769	0.000422432	0.00349095
Mup21	6.76357	6.14382	3.53379e-05	0.000739463
Gml2	6.73536	7.71763	5.87906e-07	8.26889e-05
Cyp1a2	6.55521	8.56663	3.8845e-07	6.81686e-05
Lat	6.49537	6.36758	8.74161e-06	0.000321421
Dzank1	6.46789	6.41252	1.80893e-05	0.000491818
C8g	6.3779	8.6133	4.28157e-08	2.13104e-05
Myo16	6.37622	6.17963	9.73589e-05	0.00134965
Plod2	6.30584	6.44931	2.9113e-05	0.000655382
Snora31	6.20459	8.42182	1.48326e-06	0.000123151
Uox	6.1333	8.22634	5.2001e-06	0.000244833
Asb11	6.11543	6.14683	9.14024e-05	0.00129498
n-R5s71	6.07486	6.65503	5.41496e-05	0.00096779
mt-Tl2	6.0588	8.31558	4.90373e-07	7.64932e-05
Gm25506	6.02854	8.80054	2.22445e-07	4.90746e-05
Cyp2d40	6.02849	6.64037	7.19466e-06	0.000284161
Fnd3c2	5.91056	7.07232	6.30563e-06	0.000263896
mt-Ts1	5.87732	6.84061	1.13681e-05	0.000371729
Gm25514	5.83189	7.10671	3.33534e-06	0.000190953
n-R5s151	5.76726	7.67089	4.66556e-06	0.000231673
n-R5s1	5.76483	7.02424	0.000131129	0.00164236
Hpd	5.74834	7.89045	1.98358e-06	0.00014178
Bnip3	5.67432	8.33782	8.18907e-08	2.63466e-05
Cyp17a1	5.64438	6.37341	6.87607e-05	0.00109246
2012-09-01	5.59497	6.69242	0.00160875	0.00834807
Snora73b	5.59041	9.14237	1.13363e-06	0.00011214
Mug2	5.57444	8.73457	4.88772e-08	2.1566e-05
Gnmt	5.57344	7.48155	7.84061e-07	9.69233e-05
Bcl2l14	5.55867	6.07404	0.000130932	0.00164236
Mmp12	5.47232	6.75312	5.00282e-06	0.000239933
Car3	5.41614	8.85482	6.33238e-08	2.27421e-05
Gadd45g	5.3991	7.17402	9.98662e-07	0.000107198
Cyp3a11	5.34817	8.92831	2.3745e-05	0.000576827
Areg	5.31425	6.4342	1.55918e-05	0.000460701
Hsd11b1	5.31276	9.01975	1.60671e-07	4.28571e-05
Rassf4	5.29728	6.49522	1.57502e-05	0.000462704
Asgr1	5.28324	7.40996	2.97827e-06	0.000182513
Saa2	5.27952	10.8296	1.19385e-09	1.24253e-05
Ces3a	5.26704	9.65313	9.68085e-09	1.24253e-05
Ankrd37	5.26554	6.29102	0.000153433	0.00180154
Itih1	5.20301	8.78537	8.76603e-08	2.76273e-05
Mycbpap	5.18744	7.77448	2.02056e-06	0.000143136
Gm24089	5.17805	8.62377	6.47339e-06	0.000266715
Cyp2c54	5.17403	6.97387	0.000107888	0.00143985
Cyp4a31	5.16704	7.74722	6.62858e-06	0.000270807
Clip3	5.13668	5.4281	0.00953015	0.0290513
2610028E06Rik	5.13305	5.72934	0.000561329	0.00419787
Psg23	5.10151	9.70156	1.74786e-05	0.000483731
Cyp2f2	5.09481	9.57682	2.22576e-08	1.48262e-05
Gm22866	5.09251	10.4089	1.57899e-08	1.35468e-05
Arg1	5.05557	8.00843	6.05429e-06	0.000257804
Gm26905	5.01295	7.54752	0.000104796	0.00141454
Arhgap36	5.00323	6.09542	0.000127611	0.00161798
Iqch	4.95326	7.02415	4.17137e-05	0.000816457
Snora81	4.93786	6.64239	8.5943e-06	0.000319043
Gm23297	4.9347	7.91828	3.67157e-06	0.00019991
Rnu1b1	4.92757	8.93352	2.06305e-07	4.75518e-05
Otc	4.91963	7.66681	3.29628e-06	0.000190953
Gnao1	4.91358	7.48383	1.1134e-06	0.000111651
Rnu3b4	4.86201	10.3038	9.03522e-09	1.24253e-05
Pon1	4.85144	9.16409	6.95152e-08	2.37429e-05
Gm10718	4.82603	9.00922	1.86067e-05	0.000497938
mt-Tt	4.80806	7.09332	5.76803e-06	0.00025534
Fos	4.78411	7.6777	8.31312e-07	9.9827e-05
mt-Ta	4.76145	7.48444	1.86368e-05	0.000497938
Dlgap2	4.75602	6.29989	0.000107287	0.00143698
Slc6a7	4.71272	10.4258	1.63526e-07	4.28571e-05
AY358078	4.69754	6.95924	0.000264209	0.00254217
Mbp	4.66495	8.01052	1.06246e-06	0.000110118
Plcz1	4.62043	6.58732	2.21485e-05	0.000553463
Igfbp2	4.60539	6.94677	6.32335e-06	0.000263923
Gm23716	4.59266	6.33318	9.31158e-05	0.00131203
mt-Tn	4.589	8.81972	1.13167e-06	0.00011214
Pde6h	4.54877	7.49987	3.69663e-05	0.000762176
T	4.52237	10.4746	3.01429e-07	5.9679e-05
mt-Tc	4.51893	6.64278	6.88536e-05	0.00109281
Cidec	4.51273	7.15571	4.79209e-05	0.000893846
Gm23813	4.49626	9.15921	0.000120421	0.00156274
Akr1d1	4.44767	8.43857	2.64897e-06	0.000169743
Fermt1	4.42092	7.20504	3.17646e-06	0.000187454
Tmem232	4.41995	6.00576	0.000580637	0.00429855
Actc1	4.38561	7.69466	2.49597e-06	0.000164567
Plk3	4.37793	8.51682	1.66511e-07	4.28571e-05
Ces2a	4.37232	8.39291	2.4105e-07	5.03044e-05
6330410L21Rik	4.36795	5.98049	0.00038166	0.00326552
n-R5s156	4.36667	7.42834	1.17786e-05	0.00038201
Acta1	4.36484	8.07356	5.47034e-06	0.000250678
Snora61	4.34358	8.49038	1.02137e-06	0.000108035
Snora44	4.32881	10.0931	1.61252e-06	0.000128362
Pgr15l	4.32634	7.14748	5.96188e-06	0.000257804
Serpina1e	4.29956	11.4899	2.30414e-08	1.48262e-05
Angptl3	4.29652	8.93693	6.15381e-07	8.48512e-05
Khk	4.29399	9.36957	4.41581e-08	2.13104e-05
mt-Ty	4.28744	8.20971	2.36687e-06	0.00016102
Atf3	4.27343	9.23823	9.56284e-07	0.000104563
F730016J06Rik	4.2732	8.19318	9.71268e-06	0.000337063
Tmem108	4.27278	5.49064	0.00194867	0.00948269
Cyp51	4.26416	8.08288	8.50278e-07	9.9827e-05
Ccdc7a	4.25885	7.43933	1.59261e-05	0.000465809
Rgs2	4.25627	6.45615	7.75802e-05	0.00116771
Vldlr	4.25434	7.38211	2.5532e-05	0.000598317
Sugct	4.25213	5.86764	0.000528528	0.00405468
Hrg	4.24095	8.88253	3.34513e-07	6.22395e-05
LOC102632321	4.21935	7.05336	1.11091e-05	0.000365018
Cyp3a16	4.21776	8.5778	5.77593e-05	0.0010011
Gm24046	4.21649	7.24427	8.06176e-06	0.000309429
Gm10717	4.19366	8.72222	4.16251e-06	0.000212852
Gm23927	4.18326	8.06676	1.18672e-06	0.000112353
Gm10719	4.1724	9.71829	2.59839e-08	1.54334e-05
Olfr1454	4.15927	7.35483	3.33855e-06	0.000190953
Nrsn1	4.13297	7.95208	2.50425e-06	0.000164567
LOC102632837	4.1219	6.64643	3.44875e-05	0.000727123
Gabrb2	4.11908	7.8975	3.39703e-06	0.000191461
Saa1	4.11567	10.3412	8.49822e-09	1.24253e-05
n-R5s136	4.11523	9.89784	5.31585e-06	0.000246648
Orm3	4.10709	6.33746	8.37871e-05	0.00122318
n-R5s70	4.10252	6.62692	2.51161e-05	0.000594889
mt-Tq	4.09016	5.79028	0.000808502	0.00531532
Gm22702	4.08837	8.09205	1.75324e-05	0.000484352
Serpina3k	4.07163	10.9469	3.36672e-09	1.24253e-05
C8b	4.06384	9.52268	5.97748e-08	2.25147e-05
Cyp2c23	4.06047	8.85311	1.52739e-06	0.000126136
LOC100048884	4.05376	8.55405	4.21763e-05	0.000822384
Gm24405	4.05145	7.91984	1.92016e-05	0.000506308
Srgn	4.05039	9.18113	2.56818e-07	5.21847e-05
Astx5	4.03596	6.07924	0.000382825	0.00327351
Ces1b	4.0318	6.70756	3.93342e-05	0.000786836
Ptrh1	4.02768	8.20091	1.95851e-06	0.00014178
Gm2974	3.99765	7.14331	0.000175018	0.00195572
Lncenc1	3.99586	6.61157	9.06722e-05	0.00128937
Pfkl	3.98917	8.21673	5.94345e-07	8.26889e-05
Orm1	3.97755	10.9291	5.82631e-09	1.24253e-05
Gm24698	3.97691	7.56656	4.15795e-06	0.000212852
Wfdc21	3.97119	9.75304	3.23256e-07	6.08786e-05
Ugt2b1	3.94122	7.7261	2.94651e-05	0.000658666
Avpr2	3.91027	7.19436	6.88131e-06	0.000278189
Ugt3a2	3.90094	7.5702	8.14141e-06	0.000310439
Morc1	3.88202	6.00679	0.0187617	0.0482252
Alas2	3.87856	7.02752	1.6908e-05	0.000477385
4930473A02Rik	3.87811	7.23327	6.85943e-05	0.00109246
Ak4	3.85756	7.9595	4.95897e-06	0.000239278
Edn1	3.8573	7.11334	2.90946e-05	0.000655382
Robo2	3.84714	7.28899	3.27789e-05	0.000711962
Serpine1	3.84695	9.63614	1.10676e-07	3.35132e-05
Ankrd55	3.84413	7.01139	5.57167e-05	0.000982159
Crybb3	3.82101	7.24159	9.38226e-06	0.000333805
2700089I24Rik	3.81073	7.86289	1.42242e-05	0.000430716
Zfp354b	3.80941	8.58925	8.15228e-05	0.00120316
St18	3.80529	7.72272	5.86318e-06	0.000255656
Pfkp	3.80415	8.64326	2.08816e-06	0.000146579
Gm7429	3.78593	6.37572	0.000227367	0.00231459
Cyp2c37	3.77694	6.11941	0.00030871	0.00282185
Slc2a1	3.77424	10.3055	5.83911e-08	2.25147e-05
n-R5s162	3.77418	7.50896	4.59023e-05	0.00086976
Prl2c1	3.75643	6.60198	0.000365654	0.00317342
Gm11831	3.75382	6.96914	0.000258104	0.00251954
Ndrg1	3.75245	9.63213	8.38135e-07	9.9827e-05
Gm10680	3.74528	8.87215	1.98758e-06	0.00014178
Dnaic2	3.71858	6.81778	6.25181e-05	0.00104382
Tmem91	3.70229	6.5779	9.26711e-05	0.001307
Cxcl10	3.65845	5.99956	0.00161842	0.00837578
Platr21	3.64903	6.64523	0.000245759	0.00242819
Ero1l	3.64372	9.41293	3.66362e-06	0.00019991
Cybb	3.63185	6.68509	0.00048355	0.00381858
Adam28	3.62371	8.47897	6.15189e-05	0.00103716
Pigr	3.61943	8.64846	9.61472e-07	0.000104563
Serpina11	3.61552	7.85156	6.10085e-06	0.000257804
Cyp46a1	3.60384	9.70982	1.95456e-07	4.7163e-05
Pim1	3.60358	8.59708	9.45653e-07	0.000104312
Scd1	3.59633	11.0381	1.30805e-08	1.24253e-05
Orm2	3.58761	8.64189	6.72666e-07	8.80338e-05
Myh6	3.58557	7.58313	7.39848e-05	0.00113579
Gm14224	3.56281	7.40439	0.000239537	0.00239429
Cyp4a10	3.55724	6.51318	0.000228964	0.00232506
Sema6a	3.55365	6.85026	6.87173e-05	0.00109246
mt-Tp	3.54013	6.90169	4.06684e-05	0.000806791
Nebl	3.53629	6.96659	2.47475e-05	0.000590191
Pfkfb3	3.52406	8.04741	1.99096e-06	0.00014178
Snora73a	3.52285	8.65145	9.3791e-06	0.000333805
Apoa2	3.51821	11.7354	3.4108e-09	1.24253e-05
mt-Tr	3.51739	8.80927	7.29927e-06	0.000287558
Vegfa	3.51726	9.13575	9.13159e-07	0.000102934
1700011L22Rik	3.51201	5.89321	0.00155573	0.00818574
Gm10721	3.50078	9.43876	7.96371e-07	9.7606e-05
Madcam1	3.48625	8.72467	3.27227e-06	0.000190693
Mup2	3.48486	9.9457	3.67639e-06	0.00019991
Asgr2	3.48462	7.46287	1.52106e-05	0.000453469
Rasgef1b	3.47207	6.88161	4.463e-05	0.000854054
Adamts3	3.46961	7.82966	1.95162e-05	0.000511521
Serpina3m	3.45284	9.95915	7.07228e-08	2.37429e-05
Gm1979	3.44732	5.7933	0.00264323	0.0116812
1700011M02Rik	3.44038	6.3412	0.0011649	0.00673329
Defb29	3.42563	8.10356	7.15563e-05	0.00111396
Prlr	3.42493	6.21098	0.000432137	0.00353469
Gm25274	3.42148	6.11867	0.00101748	0.00616919
Rnu3a	3.40295	7.06822	6.42036e-05	0.00106042
Sytl2	3.40199	6.29249	0.000445761	0.0036098
Slc35g3	3.39993	8.54087	3.79663e-06	0.000201321
Ednrb	3.38428	7.02436	0.000186118	0.00203701
Mup1	3.37636	9.93095	2.61278e-06	0.000168121
Nphs2	3.37094	6.7746	0.000832991	0.00543698
mt-Th	3.36265	10.0127	2.6839e-07	5.38278e-05
Hk1	3.3609	7.27047	5.32251e-05	0.000961351
Cyp2c67	3.35852	8.27995	1.38096e-06	0.000120393
1700008K24Rik	3.35592	7.23329	4.72743e-05	0.000888906
Casq2	3.3558	6.39816	0.000780298	0.00519
1700018B08Rik	3.35452	8.04702	0.00216835	0.0102403
Bpifb9a	3.35316	7.89945	4.38667e-06	0.000222109
Cx3cr1	3.35193	6.51384	0.000375485	0.00324126
Angptl7	3.33203	6.20518	0.00214624	0.0101642
Vmn2r108	3.33065	8.30053	5.16061e-05	0.000938695
Fyb2	3.32617	6.66724	9.71799e-05	0.00134838
C8a	3.3248	7.60138	1.96777e-05	0.000512449
Rnu11	3.31834	9.05644	1.72783e-06	0.00013275
Rorb	3.30549	6.30275	0.000323404	0.00290706
Gp2	3.30262	8.03427	0.000733393	0.00498963
Gm20759	3.30084	6.39817	0.000744526	0.00502962
Gm24233	3.29831	8.02641	9.45339e-06	0.00033407
C9	3.29177	8.52105	9.67435e-06	0.000337063
Meg3	3.28674	6.84456	5.03528e-05	0.000924956
Ppfia3	3.28326	6.59628	8.99062e-05	0.00128432
Defa33	3.28017	7.18281	1.97475e-05	0.000513402
Zfp521	3.27082	7.00833	0.00493867	0.0180772
Pemt	3.25832	7.58093	1.20459e-05	0.000385944
Serpinc1	3.25632	9.48512	5.91964e-07	8.26889e-05
Reln	3.24505	6.54388	0.000138589	0.00170401
Fam162a	3.23253	8.73344	1.3543e-06	0.000118832
Slc38a1	3.22112	6.99997	0.000128485	0.00162505
Necab2	3.21758	7.28183	1.69586e-05	0.000477385
Rarres2	3.21682	9.26045	1.41168e-06	0.000120445
Rps11	3.21573	7.99962	3.34607e-05	0.000718557
BC051142	3.21018	8.05262	0.000231022	0.00233639
Prss2	3.20974	7.50188	0.000483659	0.00381858
Insig1	3.20963	8.27108	4.08012e-06	0.000210886
Palm2	3.20771	7.05385	3.50606e-05	0.000734655
Srf	3.20175	8.26693	1.9657e-06	0.00014178
Slpi	3.20024	8.34783	2.75757e-05	0.000632462
Tnfrsf11b	3.19737	7.57337	1.70799e-05	0.000478412
Cntnap5b	3.19449	6.82718	0.00384099	0.0150855
LOC102641319	3.17704	6.06394	0.00138227	0.00752692
Sptlc3	3.16543	6.8007	0.000113279	0.00149873
Gm12868	3.15197	6.43861	0.000286335	0.00267148
Ppif	3.13678	8.92335	5.59111e-06	0.000253207
Gm8297	3.13496	6.38026	0.00105682	0.00630377
Gm17535	3.1336	8.3621	9.50238e-06	0.000335035
Gm23974	3.12528	6.79969	0.000153521	0.00180154
Bco1	3.12308	8.79336	2.76034e-05	0.000632462
Prodh2	3.11999	6.52942	0.000212653	0.0022193
Mapk8ip1	3.11516	8.44761	7.12053e-05	0.00111298
Ces1c	3.11468	10.9253	2.58519e-08	1.54334e-05
Cyp3a41b	3.10978	7.32261	0.000116881	0.00153747
Gm24105	3.10341	7.71638	9.37394e-06	0.000333805
Gm12590	3.09682	7.44947	0.000466057	0.00371954
Tc2n	3.07634	6.30028	0.00069681	0.00485816
Sema3g	3.07388	7.84267	6.24422e-05	0.00104382
Gm25788	3.07378	7.95287	8.40886e-06	0.000315328
Aqp2	3.06902	7.25477	6.68457e-05	0.00108321
Spaca9	3.06028	8.54927	7.46472e-06	0.000291842
Lgals12	3.05684	6.75578	0.000916293	0.00576857
n-R5s89	3.05652	9.01648	1.40361e-06	0.000120422
Lmtk3	3.05553	6.87817	0.00100472	0.00612069
Scarna3a	3.04708	6.88244	0.00017725	0.00197637
Gm17035	3.04519	7.57801	2.2478e-05	0.000558345
Gm826	3.03637	8.39669	0.000219131	0.00225551
Epha5	3.03552	7.27934	0.000377326	0.00324807
Spdye4b	3.03335	7.34338	1.95427e-05	0.000511521
Ssxb1	3.03309	9.58847	1.83033e-05	0.000495022
Slc26a8	3.02625	7.38491	0.000160598	0.00184121
Apoa4	3.02591	11.523	1.20584e-08	1.24253e-05
Fdps	3.02551	9.20405	1.38795e-06	0.000120393
Pdk1	3.02418	7.66635	9.85613e-05	0.00136022
Col28a1	3.02224	6.34351	0.00146824	0.00784825
Serpina6	3.01961	6.25733	0.00847584	0.0266637
Enkur	3.00534	6.79742	0.00134036	0.00735316
Eif4ebp3	2.98888	8.01234	1.80234e-05	0.000490891
Cd6	2.98658	7.57572	0.000104129	0.00141139
Gm10354	2.98605	7.25425	2.42856e-05	0.000584177
Apoc1	2.97749	11.0157	5.88859e-08	2.25147e-05
Tlr1	2.96989	7.34777	5.52789e-05	0.000980106
Trank1	2.9684	6.69956	0.000205707	0.00217995
Gm10715	2.96689	11.3264	3.0642e-07	5.98804e-05
Pgam1	2.96377	7.97629	2.15647e-05	0.000542383
Apoc3	2.96063	9.59232	2.14717e-06	0.00014803
H2-Q2	2.95998	6.84511	0.000149463	0.00177824
Slc12a1	2.95957	7.30972	0.000243552	0.00241565
Klrk1	2.95853	7.2445	8.72215e-05	0.00125884
2310034O05Rik	2.95293	5.97909	0.00216534	0.0102305
Zpbp2	2.92858	7.53971	0.000761383	0.00510997
Evx1	2.92722	8.19628	6.20108e-06	0.000260935
Gm24336	2.92647	6.86617	0.000152478	0.00179476
Fam71f2	2.92014	6.40143	0.000646927	0.00461454
Tgm1	2.89808	7.16755	0.000118211	0.00154607
Esrp1	2.89053	6.61308	0.00019195	0.0020802
Tpm2	2.88955	8.73861	5.86667e-06	0.000255656
Aqp8	2.88627	8.32147	6.0512e-06	0.000257804
9330159M07Rik	2.88605	7.18774	0.000142001	0.00172833
Ahcy	2.88547	8.16844	4.39258e-05	0.000845818
Cyp2j5	2.88506	8.2996	1.88679e-05	0.000500648
Pglyrp4	2.88389	6.30194	0.00522146	0.0187799
Esm1	2.88319	7.57357	6.49595e-05	0.00106831
Rasgrf1	2.8776	6.21927	0.00102859	0.00619761
Cntn3	2.87359	7.72125	0.000108687	0.00144749
Dlg4	2.86953	6.56279	0.000701545	0.00487577
Rps15a-ps5	2.86834	7.1758	5.11167e-05	0.000934196
Adgrf5	2.86622	7.53593	2.21445e-05	0.000553463
Gm9758	2.85905	6.52349	0.000333008	0.00296577
Igsf23	2.85845	9.53694	1.41215e-05	0.000428443
Rbm44	2.85313	6.88104	0.000639478	0.00457299
Csprs	2.84778	7.3935	2.47227e-05	0.000590191
Tm7sf2	2.84346	8.14465	6.07829e-06	0.000257804
Gm22403	2.84316	8.51936	1.26495e-05	0.000396268
Gulp1	2.84052	7.791	2.48878e-05	0.000592207
Satb1	2.838	8.31751	0.00346168	0.0140128
Lcat	2.83427	9.15876	2.41113e-06	0.000162599
Tex11	2.83303	7.27823	5.36453e-05	0.000965553
Zgrf1	2.83121	7.3786	0.000244787	0.00242013
Higd1a	2.83007	8.42779	3.80662e-06	0.000201321
Apoh	2.82001	10.2801	6.52982e-07	8.6931e-05
4933434M16Rik	2.8183	10.3151	1.44851e-06	0.00012153
Slc44a5	2.81829	7.20946	6.61599e-05	0.0010798
Apoa5	2.81668	6.79614	0.000216958	0.00224785
Bmp5	2.81427	6.8468	0.000450671	0.00363212
Large2	2.81253	7.06365	0.0182619	0.0473498
Slc27a5	2.80006	7.33228	0.000104188	0.00141139
Pcsk9	2.79825	8.17954	6.96918e-06	0.000278821
Chst13	2.79716	9.09792	3.3077e-05	0.000715417
Ugt1a5	2.7922	7.31796	6.74531e-05	0.00108782
Gm10069	2.78881	9.18451	1.60794e-06	0.000128362
Akna	2.78879	6.59381	0.000697228	0.00485888
Krtap19-4	2.78599	6.90648	0.000546755	0.00412685
Gucy1b2	2.78392	6.66425	0.00264246	0.0116812
Ace	2.77941	6.8254	0.000432671	0.00353718
mt-Tm	2.7788	9.25071	5.266e-06	0.000246373
9230104L09Rik	2.77807	7.57482	0.000283861	0.00266446
Mug1	2.77648	11.0166	3.46167e-07	6.24599e-05
Vmn2r45	2.77635	6.49526	0.000397801	0.00335568
Mcmdc2	2.77287	6.57045	0.00032121	0.00289238
Antxrl	2.77089	6.86476	0.000122723	0.00158066
Xcr1	2.76885	8.21846	1.25255e-05	0.000394756
Cyp4b1	2.76502	7.55053	2.67262e-05	0.000618789
Ugt1a1	2.76214	9.81425	8.72188e-06	0.000321421
Serpina3n	2.76065	11.687	2.26626e-08	1.48262e-05
Ninl	2.75797	7.75169	3.88709e-05	0.000784391
St8sia1	2.7558	5.97088	0.0058674	0.0203985
Fam216b	2.75523	7.19864	8.21487e-05	0.00120821
Uchl1	2.75394	6.74784	0.000209608	0.00220353
Serpina1d	2.75159	11.7309	1.73077e-08	1.40675e-05
Lcp1	2.74921	10.1943	1.17104e-06	0.000112353
Gm4613	2.73173	8.43384	1.26079e-05	0.000396268
4932431P20Rik	2.73135	6.37745	0.00314435	0.0131665
Tmprss11e	2.73103	6.75815	0.000876695	0.00561323
Cyp2b10	2.72934	10.4398	7.22482e-05	0.00112021
E430024P14Rik	2.72626	9.22742	0.0009234	0.00579678
Htra3	2.72533	8.58222	4.79249e-05	0.000893846
Syce2	2.72401	6.84923	0.000149805	0.00177863
Tfpi	2.72214	8.30676	0.000346306	0.00305601
Rgs20	2.71849	9.94728	1.78129e-05	0.000486875
Zfp423	2.71809	8.26986	0.000217346	0.00224785
Aven	2.71755	6.9774	0.000106642	0.00143201
Cyp4f14	2.70985	6.65818	0.00242299	0.0109763
Ggt7	2.7091	6.27857	0.00372749	0.0147713
H60b	2.70851	6.76389	0.00257386	0.0114475
Cd177	2.70731	8.76681	2.57709e-06	0.000166519
Fscn3	2.70714	7.57078	3.43523e-05	0.000727123
Myl7	2.70375	8.14687	1.05816e-05	0.000354454
Sycp2l	2.70326	6.10256	0.00269593	0.0118512
mt-Tf	2.69946	7.67658	0.000283992	0.00266446
Pmm1	2.69872	6.67954	0.000469615	0.0037325
Ldhc	2.69654	9.35346	4.76081e-06	0.000234305
n-R5s28	2.69649	6.59513	0.00227697	0.010574
Nppb	2.69518	7.11545	7.42093e-05	0.00113579
Mir467c	2.69275	7.44087	0.000121709	0.00157437
Pkp3	2.68978	6.8911	0.000328566	0.00294148
Serp2	2.68615	6.55196	0.00385641	0.0151153
Rab11fip4os2	2.68554	6.64295	0.00129744	0.00721467
Bmp2	2.68452	6.65826	0.00293369	0.012536
Alox5	2.68262	8.69904	0.00309059	0.0129978
Mir761	2.68147	6.72153	0.000359512	0.00313669
Rap1gap2	2.67663	7.21121	0.000149181	0.00177625
Slco2b1	2.67612	6.31426	0.00520674	0.018743
Vat1l	2.6757	7.72704	8.0293e-05	0.00119342
Gm22154	2.67057	7.81005	3.08065e-05	0.000679634
Strc	2.66241	7.67661	5.68078e-05	0.00099128
Nsdhl	2.66172	9.24819	1.16639e-06	0.000112353
LOC102638110	2.65967	6.27854	0.00185018	0.00915779
5830473C10Rik	2.65313	6.12018	0.00272055	0.0119288
Cyp3a59	2.64798	7.99016	2.52281e-05	0.000596626
Trav14d-3-dv8	2.64583	6.64884	0.000624124	0.0045039
Rem1	2.64436	9.09837	0.000145965	0.00176346
Hdc	2.63454	6.40888	0.00186793	0.00921904
Upp1	2.63444	6.31534	0.00259309	0.0115062
Slc26a1	2.63054	7.65684	5.67588e-05	0.00099128
A530021J07Rik	2.62889	7.31705	6.20204e-05	0.00103994
Wfdc16	2.62702	6.54262	0.00438438	0.016587
Agbl1	2.62504	9.08883	0.000772085	0.00515848
Abcg4	2.61785	9.77689	1.23708e-06	0.000113493
Pgm5	2.61743	7.35127	0.00101829	0.00616984
A330032B11Rik	2.61597	8.53942	1.41199e-05	0.000428443
Rpl39l	2.61306	8.05308	0.00237421	0.010838
Gm26216	2.61139	6.68173	0.00147912	0.00787955
Ugt8a	2.61018	7.47805	0.000502038	0.00389401
Mgat4d	2.60909	6.6578	0.0543108	0.108187
Ckm	2.60234	6.53718	0.000855755	0.00553874
Psmc3ip	2.59981	6.08635	0.00624326	0.0214255
Pcsk1	2.59887	6.49272	0.0156743	0.0421998
Obp2a	2.59668	6.55924	0.000464557	0.00371333
Mup16	2.59637	10.4045	1.99224e-06	0.00014178
Snora47	2.59415	9.08515	9.90126e-06	0.00034207
Cyp2c38	2.59229	6.09356	0.0477726	0.0980662
AW551984	2.58965	7.01403	0.0029637	0.0126015
Mep1b	2.58938	7.30582	0.000284174	0.00266454
Tiparp	2.58707	7.11989	0.000166217	0.0018902
Cabp7	2.58169	7.96449	0.00246505	0.0111082
Rbp2	2.58119	7.51044	0.000259975	0.00252873
Mroh9	2.58015	6.33049	0.00117256	0.00676315
Tspan10	2.57874	7.59081	0.000833956	0.0054375
Gsn	2.57567	7.33041	5.71068e-05	0.000993131
Ripk3	2.57386	7.00964	0.000344012	0.00303749
Plg	2.57208	9.38268	1.14007e-06	0.00011214
St3gal1	2.57046	9.59159	1.04843e-06	0.000109398
Cyp2b9	2.57002	8.50607	0.000174819	0.00195491
Mettl7a3	2.56889	7.8082	3.92598e-05	0.000786368
Slc10a6	2.56731	6.33067	0.00167168	0.00856871
Gm10681	2.56201	6.34026	0.00172248	0.00873858
Gm4221	2.55954	7.40807	0.00492708	0.0180476
Cldnd2	2.55946	8.92302	8.20979e-06	0.000310457
Zdbf2	2.55885	7.62599	8.23511e-05	0.00120889
Mug-ps1	2.55649	7.34186	0.000308301	0.00282056
Hmga1b	2.55296	10.0151	3.59794e-06	0.00019915
Nlgn3	2.54983	8.22476	4.74819e-05	0.000888954
Cd68	2.54909	10.078	3.76433e-06	0.000200514
Gm5327	2.54724	8.86897	2.25335e-05	0.000558345
H2-Q1	2.54326	8.09957	0.01401	0.0386696
Uroc1	2.54279	6.96786	0.000376167	0.00324155
Wscd1	2.54043	7.2838	0.00167515	0.00857735
Asxl3	2.53965	8.21859	0.000294107	0.00272459
Ttll6	2.53828	8.20206	6.62647e-05	0.0010798
Jakmip2	2.53742	7.42472	0.00106533	0.00633006
Gm3099	2.53598	5.99112	0.00433518	0.0164371
Cnn1	2.53187	6.90336	0.00474728	0.0175556
Lrrn4	2.53041	7.34481	0.000226957	0.00231193
Pltp	2.52993	7.38373	0.000121725	0.00157437
Bean1	2.52881	7.87324	0.00227854	0.010574
C630031E19Rik	2.52742	8.02695	7.65007e-05	0.00115824
Pole4	2.52683	7.61018	0.00053022	0.00405905
Saa3	2.52554	7.27732	0.000178761	0.00198319
Lrrc26	2.52371	6.73741	0.000443565	0.00359768
Anxa8	2.52115	7.92811	0.000317514	0.00287015
Rasgrp1	2.52086	7.21441	0.0011788	0.00676952
Nos2	2.52054	8.52725	0.000759964	0.00510571
Thbs1	2.51985	9.69695	2.42738e-05	0.000584177
Tubb6	2.51773	9.29043	4.05726e-06	0.000210886
Gm2897	2.51689	6.66227	0.000868196	0.00558416
Gm3696	2.51689	6.66227	0.000868196	0.00558416
LOC102640044	2.51569	7.33236	0.000565591	0.00421949
L1cam	2.51208	8.02501	8.05751e-05	0.00119646
Cntnap5c	2.50987	7.22294	0.000188342	0.00205172
Fam47e	2.50592	6.30708	0.00834271	0.0263523
3110009F21Rik	2.50579	6.70729	0.00112787	0.0065777
Scg3	2.50466	6.56712	0.0510197	0.103277
Ccdc154	2.50309	7.70423	0.00125675	0.00708323
Kcnh4	2.50304	6.9988	0.000507478	0.00392242
Slc1a2	2.50275	7.75397	0.000375141	0.00324011
Necab3	2.50239	6.47657	0.00326729	0.0134769
Tmem163	2.49977	7.1678	0.000138125	0.00169965
Grip1os2	2.49947	7.23771	0.00030636	0.00280946
Gsdma	2.49853	7.20704	0.0250141	0.0598846
Rpl37	2.49774	7.46544	6.31574e-05	0.00104875
Ciart	2.49742	7.20172	0.000238209	0.00238719
LOC100862455	2.49585	7.11883	0.000834361	0.0054375
Prelid2	2.49537	6.74047	0.000778026	0.00518114
Ddrgk1	2.49483	8.13282	3.1422e-05	0.000690257
2610042L04Rik	2.49404	6.31474	0.00637657	0.0217477
Slc9a4	2.49164	6.68136	0.000972622	0.00601049
Rpl30	2.48974	6.67351	0.00750824	0.0244775
Gpr152	2.48709	6.93459	0.00117918	0.00676952
Tsx	2.48456	6.8731	0.00405285	0.0156431
Acaa1b	2.48402	7.89868	0.00011993	0.00155899
Igkv4-74	2.48371	6.5343	0.000961047	0.00596042
Snora20	2.48301	6.53227	0.00194898	0.00948269
Gm14565	2.48179	6.20624	0.00331781	0.013616
Galnt18	2.48153	6.70029	0.00343077	0.0139232
Gm19510	2.47953	6.3412	0.00192862	0.00941034
Cd207	2.47875	7.64249	0.0178816	0.046654
Celf4	2.47643	6.48789	0.00369684	0.0146951
Slc13a4	2.47388	7.18953	0.00103846	0.00623507
Sema4d	2.46956	7.08693	0.000170711	0.00192571
AY761184	2.46849	8.13082	2.04277e-05	0.000522607
Itga8	2.46697	7.67541	0.000322723	0.00290262
Timp3	2.4667	7.05036	0.000258723	0.00252398
Oc90	2.46482	8.4132	2.19538e-05	0.000551273
Smox	2.46206	7.59205	0.00018575	0.00203472
Mefv	2.45595	7.6583	0.000329892	0.002945
Prr15	2.45477	7.95663	8.37003e-05	0.00122318
A830018L16Rik	2.45388	8.27704	0.000205321	0.00217995
Gjb4	2.45261	7.98707	8.15717e-05	0.00120316
Cuzd1	2.45152	6.79211	0.000392866	0.00333229
Snora62	2.45072	8.89193	9.41298e-06	0.000333805
Il22	2.44665	7.73959	4.89528e-05	0.000908628
Scgb1b3	2.44635	7.71026	5.12843e-05	0.00093615
Gm14547	2.44547	7.44245	0.000447314	0.00361862
Gm3047	2.44212	7.12439	0.00126765	0.00711349
Atg9b	2.43775	6.40662	0.00250182	0.0112313
LOC102642577	2.43393	11.6588	1.63681e-07	4.28571e-05
4930480M12Rik	2.4323	9.19395	8.83825e-06	0.000323434
Xpnpep2	2.42853	6.46993	0.0147111	0.0401882
Rpl7a-ps3	2.4248	6.53126	0.000981516	0.00603814
Gm4450	2.42364	6.87023	0.000494833	0.00387118
Rgs16	2.42135	7.27108	0.000397779	0.00335568
Mir466j	2.41825	6.4776	0.00715799	0.0236603
Cdh23	2.41819	7.84135	0.000810063	0.00532332
Gm13648	2.41752	9.45091	6.50051e-06	0.000266715
Arhgap25	2.41555	6.14378	0.021102	0.0527739
Gabbr2	2.41539	6.38495	0.0121259	0.0346651
Dgkb	2.41503	9.32424	2.86617e-05	0.000650915
Cyp2ab1	2.41358	8.91049	1.01994e-05	0.000348471
Phf19	2.41041	7.75453	0.00242814	0.01099
Prdm1	2.4066	7.7994	7.67156e-05	0.00115922
Mgst2	2.40645	6.94518	0.00318895	0.0132813
Fyb	2.40608	6.77629	0.000590899	0.00435158
Lipm	2.4051	6.77488	0.00959449	0.0291841
Crocc2	2.4027	7.20576	0.000324064	0.0029113
Crct1	2.40186	8.28649	0.000107156	0.00143647
Ugt1a9	2.40138	7.38967	0.000502819	0.0038963
Mif	2.40122	11.0959	9.08345e-07	0.000102934
Tldc2	2.39608	7.51799	0.00148844	0.00791527
Gm25594	2.39569	9.6722	1.242e-06	0.000113493
Cck	2.39451	7.86307	0.00181749	0.00904526
Lyar	2.39252	8.59822	2.41824e-05	0.000583515
Treh	2.39173	6.86317	0.00147084	0.00785412
Wdr64	2.38508	7.11416	0.000926522	0.00580929
Igsf9b	2.3837	7.53701	0.00106612	0.00633232
Tcp10a	2.38179	7.67184	0.000593417	0.00436595
mt-Tk	2.37989	9.82696	1.49381e-05	0.000446206
Nyap1	2.37911	6.95435	0.000899846	0.00570457
Msmo1	2.37903	9.28038	9.38552e-06	0.000333805
Art4	2.37852	7.64217	0.000447319	0.00361862
LOC102642137	2.37636	7.86497	5.9263e-05	0.00101576
Abcg1	2.3758	9.39066	0.0026089	0.0115574
Prl7a1	2.37578	7.30016	0.000963829	0.00597048
mt-Te	2.37482	11.3128	8.9215e-07	0.000102817
Siglece;Siglecf	2.37352	7.70855	7.47118e-05	0.00114048
Pzp	2.37304	11.2776	2.2807e-07	4.96069e-05
1700063D05Rik	2.36796	6.69035	0.000765281	0.00512722
A230107N01Rik	2.36257	7.68198	0.000129244	0.00163123
Egln1	2.36137	8.15675	0.000154007	0.0018044
Spns2	2.36102	7.37248	0.000124793	0.00159403
Klhl41	2.36031	8.74946	3.4865e-05	0.000731548
Gprc6a	2.35973	9.47075	2.57525e-06	0.000166519
Cdk14	2.35968	6.40928	0.00293288	0.012536
Pag1	2.3594	7.33808	0.0105798	0.031385
Cidea	2.3581	8.02965	0.00129019	0.00719551
Lpo	2.35751	7.04352	0.00079187	0.00522824
Gm25990	2.35641	7.90462	0.000275181	0.00260553
Padi3	2.35632	7.85393	0.00023651	0.00237943
Sec14l5	2.35268	6.09433	0.0062761	0.0214952
S100a3	2.35224	6.31346	0.00257532	0.0114475
Apln	2.35174	6.46001	0.00285005	0.0123074
Pla2g4f	2.34999	7.26296	0.000241132	0.00240175
Creb5	2.34975	8.38606	3.23035e-05	0.000702625
Meikin	2.34697	9.95537	0.000316013	0.00286266
Bpi	2.33681	8.46406	1.67152e-05	0.00047714
Mir682	2.33466	9.968	1.31825e-06	0.000117408
Car9	2.33413	6.45895	0.0137023	0.0380379
Fgfr4	2.33301	7.55174	0.000277803	0.00262392
LOC102632575	2.3297	6.33381	0.00852732	0.0267821
Gm26165	2.32642	6.5104	0.00500635	0.0182256
Mip	2.32618	7.2439	0.0011779	0.00676952
Mcf2l	2.32135	7.67102	0.000496374	0.00387385
AA467197	2.31828	6.30528	0.00288838	0.0124114
Ltc4s	2.3178	7.32799	0.00119158	0.00682045
Gm7846	2.31504	6.3103	0.0162023	0.0432593
Lss	2.3147	8.01876	4.09805e-05	0.000806791
4930444P10Rik	2.31443	8.03836	0.0158131	0.0424847
1700067K01Rik	2.30945	6.49351	0.0239028	0.0578757
Ttc25	2.30606	6.48073	0.00311178	0.0130681
Cyb5r2	2.30536	5.89608	0.0136622	0.0379676
1810062O18Rik	2.30438	9.75016	4.19352e-05	0.000819753
Shc4	2.30409	9.62138	0.0017832	0.00897619
Dlk2	2.29937	7.24306	0.00145619	0.00779746
LOC102634708	2.2976	6.35496	0.00334388	0.0136793
Gm25035	2.2939	7.2385	0.000698042	0.00486109
Arhgdib	2.29301	7.11428	0.00112212	0.00655533
Pappa2	2.29251	8.08041	0.000174651	0.00195445
Gm13875	2.29234	9.96649	1.23671e-06	0.000113493
Irx3	2.29147	6.30443	0.00290765	0.0124592
Gm438	2.291	7.10377	0.000381679	0.00326552
Dnajb13	2.29087	7.4901	0.00114022	0.00663218
2014-09-01	2.28866	7.18728	0.00350294	0.014139
Gm8973	2.2874	9.16249	8.23546e-06	0.000310457
Msra	2.28457	9.32241	4.86674e-06	0.000237129
P4ha2	2.2808	7.78892	0.000148053	0.00177405
Ralyl	2.27881	6.7678	0.000590549	0.00435107
Gm13943	2.27719	7.01319	0.00362386	0.0144907
Pkm	2.27611	10.1901	2.77738e-06	0.000173957
Erbb4	2.2699	10.8067	4.44756e-05	0.000853214
Gm24951	2.26945	7.25147	0.000243534	0.00241565
6430503K07Rik	2.26825	8.14656	0.000285902	0.00267102
Snord17	2.26447	8.0342	0.000284363	0.0026647
4930544M13Rik	2.26412	6.51667	0.00378254	0.0149167
Krt19	2.26406	7.96544	8.49796e-05	0.00123806
Fut11	2.2636	6.56024	0.00429047	0.0163036
Ldhd	2.2635	8.56447	2.00396e-05	0.000516647
Impdh2	2.26327	8.85185	1.03983e-05	0.000352098
Clstn3	2.2627	7.61902	0.000141649	0.00172833
Pgk1	2.26264	11.7135	1.6543e-07	4.28571e-05
Pnldc1	2.26233	6.52644	0.00140568	0.00759759
Hmgcl	2.26007	8.19571	3.44684e-05	0.000727123
Armc4	2.25763	6.81854	0.00342079	0.013892
Pkhd1l1	2.25564	6.60062	0.0012963	0.00721391
Gm23663	2.25427	6.9829	0.00111446	0.00651919
Matn4	2.25401	6.87682	0.00330319	0.0135668
4732471J01Rik	2.25216	7.03164	0.000331412	0.00295428
Slc22a14	2.25057	7.16172	0.00028103	0.00264308
Plxnc1	2.25041	6.82086	0.000691321	0.00483517
Sema4f	2.24942	7.53733	0.000268464	0.00256394
Psg29	2.24926	6.52403	0.0103762	0.0309344
Rfx6	2.24924	7.13532	0.000547201	0.0041282
Gh	2.24355	7.9694	6.30336e-05	0.00104875
Klk1b5	2.2416	6.92725	0.00913132	0.0280962
Cst13	2.24159	6.43176	0.00858322	0.0268903
Cfap74	2.24066	7.30992	0.000914408	0.00576349
Chst1	2.24061	6.40596	0.00299184	0.0126653
Cdh8	2.23998	7.30548	0.000312454	0.00284004
Vil1	2.23997	6.96568	0.000423318	0.00349588
Adamdec1	2.23905	6.6454	0.00111005	0.00650325
Rpl12	2.23642	8.22327	6.78954e-05	0.00108955
Gm4832	2.2362	8.9151	4.52181e-05	0.000862102
H2-Ab1	2.23512	7.0044	0.00157191	0.00823159
Dpp6	2.23486	7.27913	0.0016924	0.00864277
Pecam1	2.23469	7.97897	0.000234773	0.00236658
Egflam	2.2329	9.55925	5.71293e-06	0.00025534
Pask	2.23105	6.16044	0.0234876	0.0571571
Gm25682	2.2294	6.78644	0.0108062	0.031896
Itih3	2.22534	10.0322	1.59467e-06	0.000128362
Insl3	2.2246	6.98592	0.00713123	0.023592
Gm10338	2.22427	6.80123	0.000637847	0.00456837
Csrp3	2.22321	6.32862	0.00397297	0.0154517
Gm5093	2.22261	7.17358	0.000600308	0.00438739
2900009J06Rik	2.22248	8.48884	2.03003e-05	0.000521627
Aldh3a1	2.22051	7.10037	0.00110482	0.00647998
Calcrl	2.22022	7.01954	0.000527395	0.00404799
Casp4	2.22003	6.10746	0.00702313	0.0233243
Pop7	2.21864	7.09627	0.000684112	0.00479344
Upk3bl	2.21765	6.33295	0.00566285	0.0198979
Ncl	2.21745	9.73691	2.46087e-05	0.000590113
Nkain3	2.21701	7.86217	0.00085479	0.00553481
Gkn2	2.21669	7.06998	0.000590392	0.00435107
Gm26148	2.21646	6.17488	0.00630811	0.0215809
Rpl23	2.21643	7.67791	0.000262211	0.002534
Hecw2	2.21552	6.73527	0.00213043	0.01012
Endog	2.21377	6.69044	0.00151003	0.00800255
Hoxc9	2.2123	6.28062	0.00590351	0.020501
Lrrc73	2.20964	7.35901	0.000648209	0.00462044
Gm281	2.20775	6.8209	0.000783317	0.00519621
Rpl7a-ps5	2.20742	8.59021	1.99793e-05	0.000515954
Cntd1	2.20639	6.86066	0.0013381	0.00734597
Gm12239	2.20416	9.9411	2.39966e-06	0.000162535
LOC102631730	2.20363	9.29154	7.93017e-05	0.00118737
Gpr61	2.20096	6.98722	0.00325781	0.0134592
Kcns1	2.2009	6.583	0.00195923	0.00951458
Dppa3	2.19936	6.41628	0.00340211	0.0138523
Srm	2.19885	9.59485	7.11471e-06	0.000283398
Agxt	2.19762	6.74825	0.00235096	0.0107797
Ptges3l	2.19645	7.43321	0.000217709	0.00224785
Sdad1	2.19608	8.75031	1.98435e-05	0.000514166
Poteg	2.19561	7.28194	0.00104258	0.00624536
Vdac1	2.19465	10.0477	1.88146e-05	0.000500638
Slc5a4a	2.19404	5.96267	0.0471937	0.0971103
Atp1a3	2.19403	7.35896	0.000449907	0.00363005
Selenow	2.19369	8.95561	5.08042e-05	0.000930686
Zfp658	2.19203	7.31979	0.00806703	0.0258035
Tmem97	2.18959	8.50737	2.12834e-05	0.000537177
mt-Tg	2.18955	10.6171	8.70076e-07	0.000101027
Tmprss11f	2.18903	6.72758	0.00208862	0.0099952
Clic3	2.18679	6.06922	0.0593825	0.115482
Gm12195	2.18663	6.35304	0.00417417	0.0159559
Kit	2.1864	6.76145	0.00294677	0.012571
Mirg	2.18626	6.61563	0.00298342	0.0126539
Depp1	2.1849	9.86482	1.97577e-06	0.00014178
Fmnl1	2.18173	7.79818	0.000125057	0.00159476
Serpinb6e	2.18131	6.8273	0.00156091	0.00820046
Spata2l	2.17955	7.36008	0.00460452	0.0171633
Fabp5	2.17841	8.03918	0.00026052	0.00252873
Gm973	2.17815	7.38341	0.00179454	0.00899481
Lrrc74a	2.17751	9.57131	8.95295e-05	0.00128376
Gm12840	2.17688	9.68849	5.78702e-06	0.00025534
Vav1	2.1755	7.07527	0.00119945	0.00685023
B3glct	2.17517	7.78856	0.000205813	0.00217995
Ptpru	2.17342	7.51843	0.00376134	0.0148634
Fcna	2.17269	8.83728	0.00158039	0.00825417
Prss52	2.17117	6.61167	0.0131721	0.0369062
Atp1b2	2.17086	7.50582	0.000223457	0.00228836
Usp13	2.16888	8.15536	0.00830071	0.0263111
Cdh17	2.16584	7.24283	0.00110374	0.00647853
Dnah6	2.16546	7.34748	0.00465144	0.0172923
Atg3	2.16473	8.54409	8.66652e-05	0.00125316
Prdm12	2.16231	7.34012	0.00164106	0.00844814
Hvcn1	2.16198	7.01054	0.00207409	0.00994417
Neurl1a	2.16022	7.521	0.000261612	0.002534
Tmem190	2.15754	7.33098	0.000499975	0.00388493
Slc9b2	2.15637	7.08288	0.00191641	0.00938037
Rhox7a	2.15523	8.1697	0.00251044	0.0112585
Ptprn2	2.15398	7.64922	0.000229149	0.00232506
Kcnab1	2.15345	5.98628	0.128112	0.209313
Gdpd4	2.15299	6.28231	0.00683909	0.0229152
Gm5141	2.15289	6.67131	0.0123904	0.0352384
Gm16303	2.15075	8.52663	5.83389e-05	0.00100662
Notch3	2.14684	6.53234	0.00325175	0.0134377
Car4	2.14444	6.52936	0.00687096	0.0229871
Ankrd33b	2.14421	6.73277	0.00652831	0.0221186
Gria1	2.14404	6.80067	0.00518665	0.0186942
